# Supplementary material for: Preparation of Curcumin Hydrogel Beads for the Development of Functional Kulfi: A Tailoring Delivery System
Source: Foods. 2022 Jan 11;11(2):182. doi: 10.3390/foods11020182 (PMC8774899; doi:10.3390/foods11020182)
Supplement: Supplementary file 1 [file foods-11-00182-s001.zip]

Archive with 1 entries (1 files):
- foods-1536509-supplementary.pdf
